# Supplementary material for: The genetic profile of elite youth soccer players and its association with power and speed depends on maturity status
Source: PLoS One. 2020 Jun 22;15(6):e0234458. doi: 10.1371/journal.pone.0234458 (PMC7307776; doi:10.1371/journal.pone.0234458)
Supplement: S1 File — (XLSX) [file pone.0234458.s001.xlsx]

## Sheet: Genetics_Soccer_Performance
Athlete group	Vertical CMJ Height (cm)	Horizontal CMJ (cm)	10 m split (s)	20 m split (s)	Modified 505 Agility (s)	PHV Status	PPARA	NOS3	COL1A1	VDR	ACTN3	BDNF	COL5A1	COL2A1	AMPD1	AGT
1	32.5	202	1.84	3.17		3	3	3	2	2	1	1	2	1	2	2
1	28.1	189	1.77	3.08		3	3	1	3	2	2	1	1	1	1	2
1	43.7	179	1.57	2.76		3	2	2	2	2	1	1	1	1	1	1
1	21.9	156	1.83	3.17		3	2	1	1	2	2	1	1	1	1	2
1	20.2	137	1.94	3.52		3	3	2	3	2	2	1	1	1	1	3
1	39.7	183	1.82	3.07		3	2	3	3	2	1	1	3	1	2	3
1	30.3	175	1.83	3.11		3	2	1	2	2	3	1	3	2	2	2
1	32.1	181	1.75	2.95		3	2	3	3	2	1	1	3	1	2	3
1	29.1	163	1.92	3.24		3	2	3	3	2	2	2	2	1	2	3
1	35.1	185	1.63	2.89		3	2	3	1	3	1	1	2	1	1	1
1	35.7	187	1.7	3.01		3	2	2	1	2	1	1	2	1	2	2
1	30	175	1.77	3.06		3	2	2	3	2	2	2	3	2	1	2
1	39	178	1.67	2.91		3	3	3	1	2	3	1	3	1	1	2
1	27.7	178	1.74	3		3	2	3	3	1	2	1	3	1	1	2
1	32.8	169	1.71	2.96		3	2	3	3	3	2	1	2	1	1	3
1	34.2	170	1.81	3.13		3	3	3	3	3	2	1	2	1	1	2
1	33.4	186				1	1	2	2	3	2	1	3	1	1	1
1	25.2	122				1	2	2	1	3	2	1	2	1	1	1
1	23.5	131	1.97	3.5		1	2	2	3	1	3	1	1	1	2	1
1	26.6	146	2.08	3.7		1	3	3	1	3	1	2	2	1	1	1
1		116	1.96	3.59		1	2	1	1	3	2	1	3	1	1	1
1	19.6	123				1	3	2	3	3	2	1	3	1	1	1
1	23.6	163				1	2	3	3	3	1	1	3	1	1	2
1	25.9	127				1	3	2	1	3	2	2	2	1	1	2
1	17.1	110				1	2	3	3	2	1	1	1	1	3	3
1	18.8	139				1	2	3	1	3	2	1	3	1	1	2
1	24.6	151	1.9	3.46		1	3	1	1	2	1	1	3	1	1	3
1	25.2	134	2.1	3.84		1	2	1	2	2	3	2	2	1	1	3
1	20.5	113	1.89	3.44		1	2	1	2	2	2	1	2	1	1	3
1	22.7	140				1	3	3	2	2	2	1	1	1	3	2
1	17.5	125				1	2	3	2	2	2	2	1	2	1	3
1	20.2	128				1	2	2	1	2	3	3	1	1	1	3
1	17.6	130	1.92	3.45		1	2	1	3	1	1	1	3	1	1	2
1	23.4	122				1	2	1	1	3	2	2	2	1	1	3
1	20.2	130				1	2	2	2	3	2	2	1	2	1	2
1	19	136				1	2	3	1	3	2	1	3	1	1	2
1	17.6	121	2.03	3.65		1	2	1	1	2	1	2	2	2	1	2
1	19	119				1	3	3	3	3	3	1	2	1	1	1
1	23.3	127	2	3.73		1	2	2	1	2	2	1	2	1	1	2
1	21.4	134				1	2	1	1	2	1	1	3	1	1	3
1	20.4	134	1.96	3.49		1	1	3	3	3	1	1	2	1	1	2
1	23.1	155	2.1	3.81		1	3	3	3	3	1	2	3	1	2	2
1	17.7	126	1.88	3.4		1	2	2	1	3	3	2	2	1	1	3
1	28.6	147				1	2	2	1	3	3	2	2	2	1	1
1	23.1	145	1.87	3.36		1	3	2	1	3	2	1	1	1	2	2
1	24.3	146	1.96	3.53		1	2	3	3	3	3	1	2	2	1	3
1	22.1	132	2.11	3.88		1	2	2	2	3	3	1	2	1	1	3
1		122	2.39	4.4		1	2	3	1	3	2	2	2	2	1	3
1		94	2.23	4.04		1	2	1	3	3	2	1	2	2	1	1
1		102	2.1	3.84		1	2	2	2	3	2	1	1	1	1	3
1		130	2.05	3.69		1	3	3	1	2	2	2	2	1	1	2
1		144	2.29	4.25		1	2	1	3	2	1	1	3	1	1	2
1		115	2.01	3.51		2	2	2	3	3	1	1	2	2	1	3
1	29	140	1.89	3.39		1	2	3	3	3	2	1	3	1	1	3
1	26.2	144	2.07	3.55		2	2	3	3	3	2	2	3	2	1	1
1	20.3	137	2	3.64		1	2	3	1	3	2	1	3	1	1	3
1	18	128	1.83	3.38		2	2	3	1	3	2	2	3	1	1	2
1	24.2	138	1.72	3.01		3	1	2	1	2	3	2	2	1	1	2
1	33.5	176	2.05	3.666		2	2	1	3	3	1	1	3	1	1	3
1	24.6	126	2.07	3.69		1	2	3	1	2	1	2	3	1	2	3
1	18.6	111	1.98	3.64		2	2	3	2	3	1	2	3	1	1	2
1	23.4	131				3	2	3	3	1	2	2	2	1	2	3
1	12.8	105	1.79	3.17		2	3	2	2	1	3	2	2	1	1	3
1	29.3	145	2.37	4.4		1	2	3	3	3	2	1	2	1	1	3
1	18.1	97	2.13	3.81		1	3	2	3	2	2	2	2	1	1	2
1	18.7	133	2.17	3.89		1	1	2	1	3	1	1	1	1	1	2
1	23.6	137	1.87	3.42		2	2	3	1	2	1	1	2	1	1	2
1	21.9	154	1.9	3.33		2	1	3	2	2	3	1	3	1	1	2
1	27.4	157	1.83	3.31		1	3	3	3	2	2	1	2	1	1	3
1	21.2	127	2.04	3.5		2	2	3	2	3	1	1	3	1	1	2
1	29.2	148	1.73	3.08		2	2	3	3	1	2	1	1	1	2	2
1	31.5	171	1.96	3.45		3	2	1	1	2	1	1	2	1	1	2
1	26.3	150	2.05	3.56		2	3	1	2	2	2	2	2	2	1	1
1	28.1	162	1.9	3.43		3	3	3	1	3	1	2	3	1	1	2
1	34.2	175				2	2	2	3	2	3	2	2	1	1	2
1	20.8	133	1.73	3.07		3	2	2	1	3	2	2	2	1	1	2
1	32.6	140	2.13	3.78		3	3	2	3	3	1	2	2	2	1	2
1	25.3	165	2.13	3.78		3	2	2	2	2	2	1	2	2	2	2
1	17.8	109	2.09	3.68		2	3	3	3	2	1	2	2	1	2	3
1	23.4	135	2.08	3.79		2	3	3	3	2	1	2	2	1	1	2
1	21.4	134	1.72	3.1		2	2	3	3	2	2	3	2	1	1	2
1	29.8	160	1.66	3.02		3	3	2	3	2	1	2	3	1	1	2
1	35.7	175	2.03	3.59		3	2	1	1	3	2	1	2	2	1	3
1	24.7	153	1.69	2.95		3	2	3	3	3	3	1	2	1	1	2
1	37.9	190	1.73	3.01		3	3	3	3	2	2	1	3	1	1	3
1	33.9	187	1.8	3.13		3	2	2	1	2	1	1	2	1	1	1
1	39.7	195				3	3	2	2	3	2	2	3	1	1	3
1	34.8	173	1.66	2.95		3	2	3	1	3	1	1	2	1	1	3
1	31.6	146	1.8	3.15		3	2	3	3	2	1	2	2	1	1	2
1	27.5	163	1.77	3.03		3	2	1	3	1	1	1	2	1	1	1
1	35.9	174	1.9	3.28		3	2	3	3	2	3	1	2	1	2	2
1	29	151	1.72	3.02		3	1	3	1	2	2	1	2	2	1	1
1	34	173				1	2	3	3	3	3	3	3	1	1	2
1	30.779					3	2	3	3	2	1	1	1	1	2	2
1	39.0065					3	2	2	1	3	1	2	2	1	2	2
1	35.3612					3	1	2	2	2	1	1	1	1	1	1
1	38.181					3	1	2	3	2	2	3	1	2	1	2
1	33.6699					3	2	1	1	3	1	1	1	1	1	2
1	36.4227					3	2	1	1	2	1	1	2	2	2	3
1	39.5618					3	3	1	3	2	2	1	2	2	1	2
1	36.1559					3	3	3	3	3	2	2	3	1	2	2
1	34.9673					3	2	2	3	2	2	1	2	2	1	1
1	40.8254					3	2	3	1	2	3	1	1	1	1	2
1	36.5565					3	2	3	1	1	2	1	1	1	1	3
1	37.4998					3	2	1	3	3	3	1	3	1	1	2
1	32.2711					3	2	3	2	1	2	1	1	2	1	2
1	29.2024					3	3	3	3	2	2	1	1	1	1	1
1	35.4931					3	2	3	3	3	2	1	1	1	1	2
1	35.2297					3	3	3	1	1	2	1	3	1	1	2
1	40.2613					3	3	3	3	3	2	1	3	1	1	2
1	38.181					3	2	1	3	1	3	1	2	1	1	2
1	36.2892					3	2	2	3	3	1	1	2	3	1	2
1	31.2724					3	2	3	1	2	2	1	2	2	1	2
1		152	1.8	3.37	2.635	2	2	2	3	3	2	1	3	1	1	2
1		197	1.73	3.1	2.525	2	3	1	1	3	1	1	2	1	2	2
1		123	1.9	3.51	2.765	2	2	1	1	2	3	1	3	1	1	1
1		156	1.8	3.02	2.64	2	3	3	1	1	1	1	3	1	1	3
1		168	1.68	3.06	2.565	3	2	2	2	2	2	2	1	2	1	3
1		145	1.91	3.33	2.61	3	2	3	2	3	2	1	3	1	1	1
1		180	1.88	3.32	2.7	3	2	3	1	2	2	2	2	1	2	3
1		192	1.88	3.27	2.37	3	2	3	3	3	2	1	3	1	1	2
1		133	2	3.55	2.7	2	3	2	1	2	2	1	3	1	1	2
1		166	1.79	3.19	2.465	3	2	3	3	3	2	1	1	1	1	3
1		137	1.91	3.52	2.73	2	2	3	2	3	2	1	2	1	1	2
1		135	1.96	3.5	2.545	3	3	3	3	3	1	2	2	1	1	1
1		180	1.71	2.99	2.425	3	3	2	2	3	2	2	1	1	2	2
1		198	1.67	2.96	2.375	3	3	3	2	1	2	1	1	2	1	3
1		172	1.87	3.37	2.455	2	2	3	3	2	3	1	1	2	1	2
1		152	1.87	3.51	2.62	3	2	2	1	2	1	1	2	1	3	3
1		173	1.63	2.9	2.27	3	3	2	1	3	2	1	3	1	1	2
1		175	1.82	3.12	2.365	3	2	3	1	3	2	2	2	2	1	2
1		194	1.82	3.19	2.43	3	2	2	1	2	2	1	2	2	1	3
1		197	1.7	3.13	2.355	3	2	2	3	3	2	1	1	1	1	1
1		146	1.77	3.13	2.49	3	2	3	3	3	2	1	2	1	1	3
1		160	1.78	3.17	2.565	2	3	3	3	3	3	1	2	1	1	3
1		162	1.73	3.07	2.46	3	2	2	3	3	3	1	1	1	1	2
1		139	1.83	3.3	2.65	3	2	2	1	2	2	1	1	1	1	2
1		143	1.93	3.43	2.755	2	2	3	1	2	2	2	3	2	1	2
1		148	1.97	3.59	2.78	2	2	2	3	3	2	2	3	1	1	2
1		148	1.81	3.21	2.745	2	2	1	3	2	2	2	2	1	1	3
1		136	1.73	3.03	2.525	3	2	3	3	2	1	1	2	1	1	3
1		178	1.73	3.08	2.57	3	2	3	1	2	1	1	3	1	1	2
1		168	1.69	2.89	2.515	3	2	2	2	2	2	1	3	1	1	3
1		152	1.76	3.12	2.705	3	2	2	2	2	2	1	3	1	2	2
1		193	1.81	3.14	2.505	3	2	3	1	2	2	1	3	1	1	2
1		182	1.78	3.19	2.695	3	2	2	3	2	1	1	3	1	2	2
1		156	1.91	3.22	2.7	3	2	1	3	3	1	2	2	1	1	2
1		151	1.83	3.38	2.65	2	2	2	3	3	2	2	3	2	1	1
1		114	1.86	3.36	2.705	2	2	1	1	2	2	2	2	1	1	3
1		157	1.77	3.19	2.66	2	3	3	1	3	2	1	1	1	1	1
1		152	1.67	3.04	2.785	2	3	2	2	3	1	2	3	1	1	2
2		183			2.26	3	2	3	3	3	1	1	2	1	1	3
2		188			2.3	3	3	2	3	2	1	1	2	1	1	3
2		172			2.335	3	2	2	2	3	2	1	2	3	1	2
2		224			2.22	3	3	2	3	3	1	2	2	1	2	2
2		175			2.265	3	2	2	3	2	2	1	2	1	1	2
2		182.5			2.335	3	3	1	2	2	2	2	3	1	1	3
2		176			2.245	3	3	3	3	1	2	1	1	1	1	2
2		203			2.4	3	2	2	2	3	3	1	2	1	1	1
2		183			2.38	3	3	2	3	2	1	1	1	1	1	2
2		195			2.315	3	2	3	3	2	2	2	2	1	2	3
2		192	1.66	2.9	2.365	3	2	2	3	3	2	2	2	1	1	1
2		167	1.75	3.04	2.4	3	3	3	2	2	1	2	2	1	1	1
2		152	1.76	3.04	2.375	3	3	3	3	3	2	1	1	1	1	1
2		178			2.19	3	2	1	2	3	2	3	2	1	1	2
2		215	1.74	2.97	2.22	3	2	1	2	3	1	1	2	1	1	2
2		191	1.66	2.93	2.335	3	2	3	3	2	1	2	1	2	1	3
2		175			2.36	3	2	1	2	2	2	1	1	1	2	1
2		159	1.7	2.95	2.28	3	3	3	2	1	2	2	1	2	1	1
2		165			2.445	3	2	3	2	3	1	2	1	3	1	1
2		186	1.65	2.85	2.435	3	2	3	3	3	3	1	2	2	1	2
2		180	1.85	3.13	2.41	3	3	2	2	2	2	1	2	1	1	2
2		178	1.63	2.93	2.485	3	3	2	3	3	2	2	2	2	1	1
2		185	1.82	3.06	2.545	3	1	3	2	2	2	1	2	2	2	3
2		182	1.73	3.05	2.475	3	2	3	2	2	3	1	1	2	1	2
2		148	1.71	3.03	2.39	3	2	3	2	3	3	1	2	1	1	2
2		148	1.79	3.2	2.5	3	3	3	3	1	3	2	2	1	1	2
2		180	1.86	3.26	2.49	3	2	3	3	3	1	2	2	1	2	3
2		166	1.85	3.17	2.435	3	2	1	1	3	2	1	2	1	1	2
2		161	1.76	3.09	2.41	3	3	2	1	3	2	1	2	1	1	2
2		151	1.74	3.06	2.43	3	3	3	1	2	2	2	2	1	1	1
2		159	1.69	2.98	2.43	3	2	1	3	1	1	3	3	1	1	2
2		147	1.81	3.13	2.355	3	3	3	2	2	2	1	3	1	1	3
2		123	1.74	3.06	2.54	3	1	1	2	3	2	2	2	2	1	2
2		154	1.75	3	2.435	3	3	1	3	2	1	2	3	1	1	1
2		171	1.71	3.01	2.4	3	3	1	1	3	2	1	2	1	1	2
2		146	1.82	3.19	2.49	3	3	3	3	3	2	2	2	1	1	3
2		162	1.79	3.25	2.36	3	3	3	2	2	3	1	3	1	1	2
2		168	1.83	3.13	2.32	3	2	3	1	1	2	2	3	1	1	3
2		170	1.79	3.04	2.445	3	2	3	1	3	1	2	2	1	1	1
2		179	1.75	3.01	2.45	2	2	2	2	2	3	1	2	1	1	2
2		144	1.74	3.04	2.44	2	2	3	1	3	2	1	2	1	2	3
2		160	1.75	3.1	2.49	3	3	2	3	2	1	1	1	2	1	2
2		158	1.77	3.05	2.39	3	2	3	3	3	3	1	2	1	2	2
2		167	1.8	3.12	2.265	3	2	3	2	3	3	1	1	1	1	2
2		184	1.7	2.97	2.315	3	2	2	2	2	3	2	1	1	2	1
2		136	1.74	2.98	2.34	3	1	3	1	2	1	1	3	1	1	2
2		170	1.72	2.94	2.345	3	2	1	1	3	3	1	1	1	1	2
2		197	1.68	2.93	2.19	3	3	2	1	3	3	1	2	1	1	2
2		181	1.7	2.98	2.305	3	3	3	3	3	2	2	3	1	1	2
2		204	1.74	3.04	2.36	3	3	1	3	2	1	2	3	1	1	2
2		187	1.61	2.91	2.23	3	2	2	2	3	1	1	2	1	1	3
2		184.5	1.86	3.21	2.365	3	2	3	3	2	2	1	2	1	1	2
2		188.5	1.84	3.13	2.2805	3	1	2	3	3	3	1	2	1	1	2
2		177.5	1.83	3.16	2.405	3	3	2	1	3	3	3	3	2	1	1
2		166	1.8	3.08	2.23	3	2	2	3	2	1	1	1	2	1	1
2		176	1.69	2.98	2.265	3	3	2	3	3	3	1	1	1	2	1
2		183	1.81	3.08	2.335	3	1	2	3	2	3	1	1	1	1	2
2		210	1.78	3.04	2.285	3	3	3	3	2	2	1	2	1	1	1
2		193.5	1.81	3.09	2.24	3	2	3	3	3	2	1	3	1	1	2
2		201	1.73	2.96	2.265	3	3	3	3	3	3	1	2	1	1	2
2		195	1.84	3.09	2.415	3	2	3	1	2	2	1	2	1	2	3
2		175.5	1.8	3.06	2.36	3	2	3	3	3	3	1	2	2	1	2
2		191	1.8	3.03	2.24	3	2	2	3	3	2	1	3	1	1	2
2		165.5	1.93	3.33	2.32	3	3	2	3	2	1	2	3	1	1	2
2		188	1.75	3.05	2.555	3	2	3	3	3	2	2	2	1	1	1
2		168	1.75	3.09	2.395	2	2	2	2	3	1	2	3	1	2	3
2		175	1.74	3.04	2.285	3	3	2	1	3	3	2	2	1	1	2
2		178	1.73	3.04	2.58	3	2	2	3	3	2	2	1	1	1	2
2		162	1.73	3.11	2.615	3	2	3	1	3	3	1	2	1	1	2
2		153	1.76	3.09	2.65	3	2	3	3	3	3	1	2	1	2	2
2		159	1.86	3.27	2.55	2	2	3	3	1	1	1	2	1	1	1
2		129	1.91	3.27	2.585	3	1	1	1	2	1	2	2	1	1	1
2		165	1.88	3.28	2.7	3	3	1	2	3	1	1	1	1	1	1
2		138	1.78	3.2	2.57	2	3	3	1	2	1	2	2	1	1	2
2		158	1.8	3.05	2.49	3	2	3	1	3	2	1	2	1	2	3
2		142	1.79	3.18	2.63	3	2	2	1	2	1	2	3	1	1	2
2		165	1.89	3.21	2.565	3	3	2	1	2	3	1	3	2	1	3
2		166	1.76	3	2.38	3	3	3	2	2	2	1	2	1	1	2
2		199	1.66	2.93	2.365	3	2	3	3	3	1	2	3	1	2	2
2		171	1.84	3.14	2.585	3	3	2	1	2	2	1	2	1	1	2
2		156	1.7	2.96	2.42	3	3	2	2	3	1	1	1	1	1	2
2		170	1.72	2.99	2.355	3	2	3	3	3	2	1	1	1	1	3
2		166	1.83	3.1	2.315	3	2	2	3	2	2	1	2	1	2	2
2		159	1.78	3.03	2.425	3	3	3	2	1	1	2	2	1	1	2
2		205	1.75	3.02	2.49	3	2	3	1	2	3	1	2	1	1	1
2		202	1.69	2.92	2.325	3	3	2	3	2	2	3	2	1	3	2
2		190	1.72	3.04	2.33	3	3	2	3	3	2	2	2	1	2	1
2		199	1.81	3.04	2.245	3	2	1	1	1	3	1	3	2	1	3
2		186	1.74	2.98	2.24	3	3	2	3	1	2	1	2	1	1	3
2		179	1.76	3.07	2.34	3	2	2	1	3	1	2	3	1	1	2
2		180	1.53	2.76	2.26	3	2	3	2	3	2	1	3	2	1	1
2		180	1.71	2.88	2.345	3	2	1	3	1	1	1	1	1	1	2
2		200	1.7	2.95	2.345	3	2	2	1	1	2	1	2	1	1	2
2		179	1.78	3.08	2.265	3	3	3	2	3	2	1	1	1	1	2
2		203	1.72	2.94	2.25	3	1	3	3	2	1	1	1	1	1	2
2		198	1.63	2.86	2.265	3	2	3	3	3	1	1	2	1	1	1
2		182	1.69	2.9	2.255	3	3	2	1	2	2	1	2	1	2	2
2		215	1.67	2.89	2.21	3	3	2	1	2	2	1	3	2	2	1
2		207	1.76	3.02	2.285	3	2	3	3	2	2	1	3	2	1	2
2		208	1.66	2.89	2.155	3	3	3	1	2	2	1	2	1	1	1
2		193	1.78	3.1	2.31	3	2	2	1	3	3	1	3	2	1	2
2		198	1.75	2.99	2.29	3	3	2	1	1	2	1	2	1	1	2
2		204	1.67	2.91	2.335	3	2	2	1	3	1	1	1	1	2	2
2		189	1.8	3.08	2.29	3	1	3	1	2	3	2	2	1	2	2
2		201	1.66	2.86	2.32	3	2	2	3	3	2	1	2	1	2	2
2		195	1.82	3.09	2.265	3	2	3	3	1	2	1	1	1	2	1
2						3	2	1	3	1	2	2	3	1	3	1
2		203	1.6	2.85	2.395	3	2	3	3	2	2	2	2	1	1	2
2						3	1	2	3	3	3	1	1	1	1	1
2						3	2	2	3	2	1	1	2	1	2	1
2						3	3	2	3	3	2	1	3	1	1	2
2						3	1	2	1	3	1	2	2	2	1	1
2		180.9	1.82	3.1	2.305	3	2	2	3	3	1	2	3	2	1	3
2		164.5	1.8	3.11	2.37	3	2	3	3	3	2	1	3	1	1	2
2		180	1.64	2.89	2.385	3	2	2	3	2	3	1	2	2	1	1
2		174	1.85	3.15	2.315	3	3	3	1	3	2	1	1	2	1	2
2		160	1.82	3.19	2.525	3	3	3	1	2	1	1	2	2	1	2
2		185	1.82	3.08	2.485	3	3	1	1	2	2	1	2	1	1	2
2		178	1.66	2.96	2.34	3	3	3	1	2	3	2	1	1	1	1
2		180	1.67	2.93	2.285	2	3	2	2	2	1	2	2	1	2	2
2		162	1.74	3.04	2.38	3	3	2	2	2	3	1	3	1	2	2
2		179	1.82	3.19	2.365	3	3	2	3	2	1	1	3	1	1	1
2		173	1.72	3.04	2.41	3	2	3	2	3	2	1	2	1	1	2
2		176	1.69	2.93	2.33	2	2	2	3	3	2	2	2	1	1	2
2		195	1.69	2.88	2.14	3	3	2	3	2	1	1	2	1	1	2
2		190	1.73	3.02	2.315	3	2	3	2	2	2	1	2	1	1	2
2		197	1.72	2.98	2.235	3	3	2	1	3	1	1	3	1	2	1
2		163	1.77	3.08	2.495	3	2	3	1	2	2	1	3	1	1	2
2		175	1.72	3.04	2.23	3	1	2	1	1	3	1	2	1	1	2
2		167	1.8	3.18	2.28	3	3	2	3	2	3	1	3	2	2	3
2		168	1.82	3.25	2.585	3	1	3	1	3	1	1	3	2	1	1
2		156	1.86	3.22	2.47	3	2	1	1	3	1	2	2	1	1	1
2		151	1.7	2.97	2.465	3	2	3	1	3	2	2	3	1	1	3
2		174	1.79	3.14	2.605	3	2	3	3	1	1	2	2	1	1	2
2		140	1.75	3.05	2.495	3	3	3	3	2	2	1	3	2	1	2
2		184	1.74	2.98	2.625	3	3	2	2	2	2	1	1	1	3	2
2		171	1.76	3.08	2.515	3	3	3	3	3	2	1	2	1	1	2
2		189	1.71	2.93	2.52	3	2	2	2	2	2	2	1	1	1	1
2						3	2	2	2	2	1	1	2	1	1	2
2						3	2	1	3	2	3	2	3	1	1	1
2						3	2	3	3	2	2	1	2	1	1	3
2						3	3	2	3	3	3	1	2	1	1	3
2						3	2	1	1	3	2	2	2	1	1	2
2						3	3	2	3	2	1	1	1	1	1	2
2						3	2	3	1	3	3	3	2	2	1	3
2						3	3	3	3	1	3	3	3	1	1	3
2						3	2	3	1	3	3	1	2	1	2	2
2						3	3	2	3	3	2	2	3	1	1	2
2						3	2	2	3	3	3	1	1	2	1	2
2						3	3	1	3	1	1	2	3	1	1	3
2						3	3	2	1	3	2	1	3	2	1	3
2						3	3	2	1	2	1	1	2	1	1	2
2		200	1.8	3.09	2.46	3	3	3	2	1	1	1	3	1	1	2
2						3	2	3	2	3	2	1	1	1	2	1
2		222	1.58	2.77	2.355	3	2	3	2	3	2	1	1	1	1	2
2						3	2	2	2	3	3	1	2	1	1	1
2						3	3	2	3	1	1	2	2	1	1	3
2						3	3	2	3	2	2	1	3	1	1	2
2		176	1.76	3.08	2.42	3	2	1	2	3	1	1	2	1	1	2
2		196	1.61	2.85	2.35	3	2	3	3	3	3	1	2	1	1	3
2		174.5	1.72	3	2.455	3	2	3	3	3	1	1	3	2	1	2
2		185	1.71	2.92	2.29	3	2	1	2	3	2	1	3	1	1	1
2						3	2	2	1	1	2	2	2	2	1	2
2		196	1.73	3.01	2.435	3	3	2	3	2	2	2	3	1	1	2
2		165	1.66	2.87	2.345	3	3	3	2	2	2	2	1	1	1	3
2		175	1.68	2.97	2.165	3	2	3	3	2	1	1	3	2	1	2
2		168	1.81	3.09	2.415	3	2	3	1	2	1	1	3	1	1	3
2		177	1.74	3.01	2.33	3	2	2	3	3	2	1	3	1	1	3
2		158	1.69	3.01	2.365	3	2	3	3	1	1	2	3	2	1	1
2						3	3	2	1	3	1	1	3	2	1	1
2						3	2	3	3	2	2	1	3	2	1	2
2						3	1	2	3	2	3	2	2	1	1	3
2						3	2	3	3	3	1	1	2	1	1	3
2						3	3	3	3	2	2	1	2	2	3	3
2						3	3	3	2	3	2	1	1	1	1	2
2		197	1.64	2.8	2.325	3	2	1	3	3	1	2	2	1	1	2
2		192	1.68	2.96	2.385	3	2	3	1	1	2	2	3	1	1	2
2		186	1.73	2.98	2.33	3	2	3	3	2	2	1	3	1	2	2
2						3	2	3	2	3	1	1	3	1	1	2
2						3	3	2	2	3	1	1	2	1	1	1
2						2	1	2	3	2	3	1	2	2	1	3
2		171.8	1.69	2.97	2.19	2	2	3	3	3	2	1	2	2	2	2
2		168	1.75	3.05	2.275	3	2	3	3	2	1	1	2	2	1	2
2		182.8	1.69	2.92	2.4	3	2	3	3	3	2	2	1	2	1	3
2		153	1.76	3.12	2.465	3	3	3	1	3	2	1	3	1	1	1
2		145	1.74	3.09	2.475	3	2	2	3	1	2	2	2	3	1	1
2		180	1.63	2.93	2.345	3	3	2	3	3	2	1	1	2	1	3
2		153	1.73	3.07	2.39	3	3	2	3	3	2	1	3	1	1	2
2		140	1.71	3.14	2.455	3	2	2	2	3	2	1	2	1	1	2
2		185	1.68	2.9	2.16	3	3	3	2	2	1	1	1	1	1	2
2		172	1.8	3.18	2.275	3	3	3	3	3	2	2	1	1	1	1
2		139	1.72	3.05	2.43	3	2	3	3	3	1	1	1	1	1	2
2		168	1.62	2.81	2.31	3	3	3	1	1	2	2	2	1	1	3
2		153	1.96	3.35	2.68	3	2	3	1	1	2	1	1	2	1	2
2		154	1.89	3.23	2.25	3	2	3	1	3	3	1	2	2	1	2
2		148	1.74	3.06	2.445	2	3	2	3	3	2	1	3	2	1	3
2		168	1.86	3.19	2.395	3	2	2	3	2	2	1	2	2	3	3
2		159	1.78	3.09	2.32	3	3	2	3	2	3	2	2	1	1	2
2		155	1.84	3.16	2.385	3	2	2	3	2	2	1	1	2	1	1
2		143	1.85	3.32	2.575	2	2	2	3	2	2	1	2	1	1	2
2		130	1.82	3.14	2.55	3	2	1	1	3	2	2	1	1	1	3
2		176	1.66	2.92	2.32	2	2	1	3	2	3	1	1	1	2	3
2		165	1.74	2.98	2.39	3	3	1	1	2	1	2	1	1	1	2
2		146	1.94	3.32	2.755	3	2	2	3	3	1	1	1	1	1	2
2		164	1.84	3.17	2.48	3	2	2	2	3	2	1	2	1	1	2
2		163	1.91	3.35	2.675	3	2	3	1	3	2	1	2	1	1	1
2		159	1.72	2.91	2.415	3	2	3	1	3	2	2	3	2	1	3
2		123	2.05	3.63	2.725	2	2	1	3	3	3	2	2	1	1	1
2		177	1.86	3.2	2.49	3	2	2	1	2	2	1	2	2	2	1
2		167	1.62	2.92	2.24	3	2	1	3	1	1	2	1	2	1	3
2		169	1.69	2.97	2.46	3	3	1	3	2	3	2	2	1	2	2
2		144	1.93	3.37	2.54	2	3	2	1	3	2	1	2	1	1	2
2		167	1.83	3.26	2.48	3	2	3	1	1	1	2	2	1	3	1
2		190	1.76	3.02	2.315	3	3	1	2	2	2	1	3	1	2	2
2		164	1.81	3.16	2.355	3	3	3	3	2	1	1	3	1	1	1
2		166	1.74	3.02	2.68	3	2	3	1	3	2	1	2	1	1	2
2		172	1.82	3.22	2.45	2	3	2	1	1	2	1	1	1	1	2
2		129	1.74	3.11	2.425	3	3	3	3	2	1	1	2	1	1	3
2		173	1.73	2.94	2.275	3	2	1	2	3	2	2	2	1	2	1
2		193	1.59	2.75	2.19	3	2	2	3	2	2	2	2	1	1	2
2		185	1.65	2.87	2.265	3	3	3	1	3	2	1	3	2	1	2
2		182	1.64	2.87	2.295	3	2	3	3	2	2	2	2	1	1	2
2		190	1.67	2.88	2.19	3	3	3	1	3	2	1	2	2	1	1
2		201	1.68	2.84	2.355	3	3	3	1	2	2	1	2	1	1	2
2		189	1.68	2.9	2.39	3	2	2	1	2	1	1	2	2	1	3
2		181	1.78	3.08	2.205	3	2	3	1	1	1	1	2	2	1	3
2		164	1.82	3.06	2.17	3	2	2	1	3	2	1	3	1	1	2
2		189	1.69	2.88	2.205	3	3	2	3	1	1	1	2	1	1	1
2		186	1.73	2.98	2.275	3	2	2	3	3	3	2	2	1	2	1
2		183	1.8	3.04	2.265	3	3	3	3	2	2	1	2	1	2	2
2		188	1.71	2.91	2.135	3	2	3	2	3	1	2	1	1	1	1
2		221	1.63	2.77	2.175	3	1	2	3	1	2	1	3	1	1	3
2		179	1.68	2.89	2.305	3	2	2	3	2	2	1	3	1	1	2
2		216	1.78	3.03	2.39	3	3	3	2	3	1	1	2	1	1	1
2		216	1.82	3.08	2.44	3	3	1	3	3	1	1	3	1	1	1
2		223	1.64	2.77	2.305	3	3	2	1	3	2	1	1	1	1	3
2		204	1.7	2.87	2.375	3	3	2	3	2	3	2	1	1	1	2
2		192	1.64	2.95	2.315	3	3	2	1	1	3	1	2	1	1	2
2		199	1.72	2.92	2.26	3	3	3	3	2	3	1	2	1	1	1
2		196	1.72	3.02	2.365	3	2	2	2	3	1	1	2	1	1	2
2		197	1.76	2.99	2.295	3	2	2	2	3	1	1	2	1	1	2
2		172	1.74	2.98	2.33	3	2	2	3	3	1	1	2	1	1	2
2		188	1.77	2.99	2.305	3	3	3	1	3	1	1	2	2	1	1
2		179	1.61	2.84	2.44	3	3	3	2	3	3	1	2	2	1	3
2		206	1.73	2.9	2.24	3	3	2	1	3	2	2	2	1	1	1
2		178	1.7	2.93	2.3	3	2	2	3	3	1	1	2	1	1	1
2		188	1.78	2.99	2.39	3	3	3	1	2	2	1	2	1	1	2
2		182	1.65	2.8	2.25	3	2	3	1	3	3	1	2	2	1	3
2		181	1.7	2.95	2.245	3	3	3	3	3	2	1	2	2	1	2
2		183	1.58	2.75	2.31	3	2	3	3	3	1	1	2	1	2	2
2		205	1.62	2.67	2.175	3	3	3	3	1	3	2	3	3	1	2
2		176	1.8	3.15	2.41	3	2	3	1	3	2	1	2	1	2	2
2		219	1.68	2.83	2.205	3	2	3	3	3	1	2	1	1	1	2
2		208	1.74	2.87	2.33	3	2	3	1	3	2	1	2	1	1	2
2		202	1.72	2.95	2.385	3	1	2	3	2	1	1	1	1	2	2
2		159	1.79	3.08	2.46	3	3	1	3	3	3	1	2	1	1	3
2		203	1.68	2.86	2.25	3	2	2	1	2	3	1	2	1	2	3
2		179	1.82	3.08	2.34	3	3	3	1	1	2	1	1	2	1	2
2		198	1.78	2.93	2.255	3	3	2	1	2	2	1	1	1	1	2
2		212	1.69	2.9	2.295	3	2	3	1	2	1	1	2	2	2	2
2		196	1.73	2.97	2.275	3	2	3	3	1	3	1	1	1	1	2
2		195	1.77	3.02	2.285	3	2	1	3	2	1	1	2	1	1	1
2		182	1.74	2.99	2.235	3	2	2	3	2	1	3	3	1	1	3
2		215	1.73	2.97	2.3	3	2	1	3	3	1	1	2	2	2	3
2		205	1.71	2.85	2.285	3	2	1	1	2	1	1	2	1	1	2
2		164	1.81	3.02	2.135	3	2	3	1	2	1	1	2	1	1	1
2		191	1.82	3.09	2.355	3	2	2	1	3	2	1	2	1	1	2
2		203	1.61	2.84	2.315	3	2	3	1	2	2	2	2	1	1	2
2		181	1.75	3.03	2.345	3	2	2	1	3	2	2	1	2	1	3
2		207	1.76	2.99	2.255	3	3	2	3	3	2	2	1	1	1	1
2		175	1.72	2.93	2.19	3	2	2	1	2	2	1	3	2	2	2
2		170	1.77	3.04	2.355	3	2	2	1	3	1	1	3	1	1	3
2		210	1.72	2.84	2.365	3	3	3	3	3	1	2	1	1	1	2
2		201	1.79	2.85	2.34	3	3	3	3	2	3	1	3	2	2	2
2		177	1.81	3.04	2.38	3	2	3	3	1	3	2	1	1	1	3
2		189	1.8	3.06	2.36	3	3	3	3	3	3	1	2	1	1	2
2		170	1.8	3.05	2.31	3	2	3	3	2	1	1	2	1	1	1
2		189	1.79	3.02	2.385	3	2	3	3	2	1	1	2	1	1	1
2		194	1.81	3.06	2.33	3	2	3	3	2	1	2	2	2	1	2
2		203	1.73	3	2.215	3	3	3	3	3	1	1	3	1	1	2
2		196	1.71	2.99	2.35	3	2	3	1	3	3	1	2	1	1	3
2		206	1.7	2.91	2.275	3	3	2	2	3	2	2	2	1	1	1
2		204	1.78	3.04	2.325	3	3	3	3	3	2	1	2	1	1	1
2		173	1.88	3.2	2.335	3	2	2	3	1	2	1	2	1	2	2
2		195	1.69	2.9	2.31	3	2	3	1	2	1	1	2	1	1	2
2		206	1.61	2.79	2.22	3	2	3	1	2	1	1	2	1	1	2
2		189	1.75	3	2.29	3	2	3	1	2	1	1	2	1	1	2
2		182	1.86	3.08	2.305	3	2	2	2	3	2	1	2	2	1	1
2	41.1	212	1.76	3.04	2.465	3	3	3	3	3	2	1	2	1	1	2
2	40.1					3	2	2	1	3	3	2	2	2	1	2
2	37.9		1.76	3.01		3	2	2	1	3	1	1	2	1	1	3
2	44					3	2	2	1	2	2	2	1	1	1	1
2	44					3	1	2	1	2	1	1	1	1	1	1
2	51	222	1.6	2.75		3	2	3	1	2	1	2	1	1	2	2
2	51.2	220	1.63	2.81	1.225	3	2	2	3	2	1	1	2	1	2	1
2	35.5	208				3	2	3	1	2	2	1	2	2	1	2
2	47.9					3	2	3	3	3	3	1	2	1	1	3
2	43.8	208	1.69	2.95	1.245	3	2	3	1	2	1	2	3	1	1	2
2	39.4					3	3	2	1	2	2	2	3	1	1	3
2						3	2	2	3	3	3	1	2	1	1	3
2						3	1	3	1	1	2	1	1	1	1	1
2	46.4	221	1.76	3.06		3	2	1	3	2	2	1	2	1	1	3
2	56.7					3	3	2	3	2	1	1	1	1	1	1
2						3	2	3	3	1	2	1	3	1	1	2
2	44.9	204	1.62	2.8		3	3	1	1	1	1	1	2	1	2	2
2	37.9					3	3	2	2	3	1	1	1	1	1	2
2						3	2	2	3	2	1	1	1	1	1	1
2	44.3	215	1.6	2.83	2.42	3	3	2	2	3	3	2	2	1	1	3
2	44.7					3	2	2	3	3	1	1	2	1	1	1
2	32.1	177	1.76	3.07		3	2	2	2	2	2	2	2	1	1	2
2	40.5					3	3	2	3	2	1	1	3	1	2	2
2	44.6					3	3	2	2	3	2	1	1	1	1	1
2	40.1	210	1.75	2.93	2.345	3	2	3	3	2	1	1	3	1	1	1
2	37.9		1.73	2.96	2.21	3	3	1	3	3	2	1	1	1	1	1
2	39.4	212	1.67	2.86	2.335	3	2	2	1	2	2	1	2	1	1	2
2	34.7		1.62	2.82	2.255	3	2	3	3	3	3	2	2	2	1	3
2	43.7	220	1.66	2.91	2.44	3	2	2	3	3	3	1	2	1	1	2
2	37.1	218	1.59	2.77	2.32	3	2	2	1	3	3	1	2	1	2	2
2	32.1	193	1.77	2.98	2.465	3	2	3	3	2	2	1	3	1	2	3
2	41.1	195	1.61	2.89		3	2	2	1	3	1	1	3	1	1	3
2	44	226	1.71	2.91	2.395	3	1	2	3	2	1	2	1	1	1	1
2	29.9	187	1.73	2.96	2.485	3	2	3	3	2	2	1	2	1	1	2
2	39.8					3	3	3	3	3	2	1	1	1	1	1
2	31					3	2	2	3	2	1	1	2	2	1	2
2	35.3					3	3	2	1	3	1	2	2	1	2	2
2	44.3		1.72	2.92	2.235	3	3	3	1	1	1	1	1	1	1	2
2	34.3	188	1.78	3	2.46	3	2	2	1	2	1	1	2	1	2	1
2	42.2	201	1.86	3.11	2.375	3	2	3	3	2	1	2	2	1	1	2
2	41.5	196	1.66	2.93	2.54	3	2	2	1	3	3	1	2	2	1	2
2	37.6	175	1.71	3	2.53	3	2	3	1	2	3	2	2	2	1	3
2	41.8	208	1.71	2.94	2.47	3	2	2	3	2	2	2	2	1	2	1
2	36.1	185				3	2	3	2	3	2	1	2	1	1	2
2						3	3	3	1	3	2	1	2	1	1	2
2	30.3					3	2	2	3	3	2	2	3	1	1	1
2	54.5	236	1.61	2.74	2.4	3	3	2	2	2	2	1	1	1	2	1
2	33.7	202	1.75	3.01	2.53	3	2	2	3	1	2	2	2	2	1	2
2	39.3	203	1.69	2.99	2.465	3	1	3	3	3	2	1	2	1	1	2
2	38.3		1.77	2.99	2.255	3	2	2	1	1	2	1	1	1	1	3
2	34.8	184	1.73	2.98	2.41	3	3	2	1	1	3	1	2	1	1	3
2	42.1	195	1.71	2.95	2.38	3	2	3	1	3	1	1	2	1	1	2
2	36.4	212	1.77	3.05	2.51	3	3	3	1	3	1	1	3	1	1	3
2	43.7	225	1.81	3.09	1.25	3	3	3	3	2	2	1	2	1	1	1
2	36.8	216	1.83	3.14	2.615	3	3	2	2	2	3	1	3	1	1	1
2	35.7	192	1.73	2.95	2.485	3	2	2	1	2	1	2	3	2	1	2
2	44.7	207	1.66	2.88	2.36	3	3	3	3	2	1	1	1	1	1	1
2	35.3	190	1.73	3.03	2.385	3	1	2	2	2	2	1	2	1	1	1
2	37.4	200	1.72	2.99	2.38	3	2	2	3	3	2	1	2	1	1	3
2	38.3	195	1.66	2.9	2.37	3	3	2	3	2	1	1	2	1	1	1
2	35.3	191	1.82	3.11	2.46	3	3	2	2	3	1	1	2	2	1	2
2	30.9	188	1.76	3.03	2.49	3	2	2	1	1	2	1	2	1	1	2
2	48.8	229	1.69	2.81	2.475	3	2	2	1	2	3	1	2	1	1	1
2	17.7	113	2.02	3.71	2.955	1	3	1	1	3	3	2	1	2	1	2
2	18.8	125	2.01	3.63	2.955	1	2	2	1	3	3	1	1	1	1	2
2	21.1	121	2.07	3.76		1	3	2	1	2	1	1	3	1	1	1
2	23.3	130	1.92	3.51	2.915	1	2	3	2	3	3	1	2	1	1	3
2	21	120	2.24	3.64		1	3	3	1	3	2	2	1	1	2	2
2	18.5	102	2.1	3.85	2.92	1	3	2	3	3	1	1	2	2	1	2
2	16.2	130	2.07	3.7	3.075	1	2	2	1	3	2	1	1	1	1	2
2	23.6	134	2.02	3.61	2.795	1	3	2	1	1	1	1	2	1	1	1
2	18.5	144	2.09	3.81	2.935	1	3	3	3	2	2	2	3	1	1	3
2	16.4	135	2.15	3.93	2.925	1	3	3	1	3	3	2	2	1	1	3
2	25.6	146	2.03	3.65	2.825	1	3	3	1	3	3	1	2	1	2	1
2	21.7	129			2.885	1	2	2	3	2	2	1	2	1	1	3
2	19.7	123	2.11	3.75	2.975	1	3	2	2	3	2	1	1	1	1	2
2	21.7	131	1.99	3.57	2.915	1	3	1	1	2	1	2	1	2	1	3
2	21.4	132	2.07	3.18	2.84	1	2	3	3	3	1	1	2	1	1	2
2	21.9	132	2.21	3.94	2.84	1	2	3	3	3	2	1	2	1	2	3
2	17.5	102	2.26	4.05	3.19	1	2	2	2	3	1	2	2	1	2	3
2	15.9	119	2.05	3.74	2.845	1	2	1	2	3	3	2	2	2	1	2
2	16.3	122	2.11	3.83	3.055	1	3	1	3	3	2	1	2	1	1	1
2	16.9	90	2.09	3.71	3.155	1	2	3	1	1	3	3	3	1	2	3
2	23.3	113	2.05	3.77	2.9	1	2	2	1	3	2	1	3	1	2	2
2	22	148	2.03	3.63	2.85	1	2	1	3	2	3	2	2	1	1	2
2	19.8	130	2.01	3.77	2.825	1	3	3	3	3	1	2	3	1	1	3
2	19.3	124	2.08	3.69	3.015	1	2	3	2	2	1	1	1	1	1	2
2	15.1	122	2.2	3.91	3.01	1	3	3	1	3	1	1	1	1	1	1
2	17.4	111	2.1	3.73		1	2	2	3	2	3	1	2	2	2	3
2	18.5	128	2.14	3.93	2.93	1	3	2	1	2	1	2	2	2	3	2
2	28	147	1.86	3.38	2.755	1	2	2	1	2	3	1	2	2	1	2
2	23	151	2.01	3.52	2.795	1	2	2	3	3	3	2	2	1	1	1
2	18.7	127	2.05	3.64	2.895	1	2	3	1	2	2	1	2	1	1	2
2	24.8	140	1.88	3.4	2.73	1	2	3	1	1	2	1	1	1	2	3
2	23.4	118	2.16	3.84	3.025	1	2	2	3	2	2	1	2	1	1	3
2	20.1	121	1.99	3.51	2.92	1	2	2	3	2	2	1	2	2	1	2
2	28.1	148	1.84	3.29	2.78	1	2	2	2	2	2	1	1	1	1	1
2	19.1	144	2.04	3.7	3.11	1	2	2	3	2	1	2	3	1	1	1
2	20.7	135	2.02	3.68	2.85	1	2	3	1	3	3	1	2	1	1	2
2	19.8	137	2	3.16	2.735	1	2	2	1	2	3	2	1	1	3	1
2	19.7	122	2.06	3.79	2.96	1	2	3	3	2	1	2	3	2	2	3
2	20	125	2.03	3.67	2.85	1	2	3	1	2	2	2	3	2	1	1
2	17.9	135	2.04	3.67	2.93	1	2	3	1	1	1	2	2	2	1	2
2	16.2	132	2.03	3.66	2.785	1	3	3	1	3	3	2	1	3	1	2
2	17.7	113	2.18	4	3.11	1	2	3	1	2	3	2	2	2	1	3
2	15.2	115	2.05	3.71	2.84	1	2	3	1	2	1	1	1	1	1	2
2	25.6	144	1.94	3.49	2.74	1	2	2	3	3	2	2	3	1	1	3
2	17.5	114	2.09	3.72	2.965	1	3	3	3	1	1	1	3	1	1	3
2	25	165	1.96	3.52	2.855	1	2	3	1	3	3	2	3	1	2	2
2	16.2	119	2.06	3.68	2.96	1	2	2	3	3	2	2	2	2	2	2
2	22.5	135	1.97	3.51	2.785	1	2	3	3	1	3	1	1	1	1	2
2	23.7	136	1.99	3.6	2.975	1	3	2	1	3	2	1	3	2	1	2
2	19.8	126	1.97	3.55	2.87	1	2	2	2	3	1	1	3	1	1	3
2	20.7	124	1.93	3.5	2.77	1	2	2	1	3	2	2	3	1	1	1
2	29.8	144	1.99	3.6	2.76	1	3	3	3	3	3	1	1	1	1	3
2	23.7	143	1.92	3.44	2.81	1	2	1	3	3	2	2	2	1	1	3
2	23	137	1.93	3.45	2.845	1	2	2	3	2	1	1	3	1	1	3
2	20	145	1.98	3.65		1	3	2	1	3	3	2	2	1	1	2
2	25	153	1.92	3.44		1	2	1	3	2	3	3	3	1	1	3
2	32	163	1.84	3.28	2.74	1	2	2	3	1	3	2	2	1	1	3
2	22.8	137	2.04	3.71	3.025	1	2	3	2	3	3	1	2	1	1	2
2	29.1	160	1.97	3.46	2.85	1	1	2	2	2	2	1	1	1	1	1
2	22.9	132	1.87	3.42	2.855	1	2	3	3	3	3	1	2	1	1	2
2	27.1	146	1.97	3.54	2.84	1	2	2	3	1	2	1	2	1	2	2
2	22.6	132	1.9	3.45	2.815	1	3	3	3	2	1	1	2	1	1	3
2						1	3	1	1	2	3	1	1	2	1	2
2	28.4	158	1.77	3.17	2.755	1	2	3	3	3	2	1	2	2	1	2
2	26.5	146	1.86	3.37	2.75	1	2	2	1	3	3	1	2	2	1	3
2	22.1	119	1.9	3.5	2.865	1	2	1	1	2	1	3	3	1	2	1
2	25.9	145	1.92	3.58	2.66	1	2	3	3	3	3	1	1	1	1	3
2	20.4	136	1.97	3.5	2.705	1	2	3	2	3	2	2	2	1	1	3
2	23.7	145	2.05	3.6	2.725	1	2	2	3	2	1	2	2	1	1	2
2	22.2	139	1.93	3.46	2.745	1	3	2	1	1	1	1	2	1	1	3
2	23.5	132	1.81	3.32	2.86	1	2	3	1	3	2	2	1	1	1	2
2	26.2	139	1.82	3.31	2.63	1	2	1	1	2	1	1	2	1	1	3
2	22.8	149	1.93	3.36	2.68	1	2	3	3	3	3	2	2	1	2	2
2	22	151	2.05	3.58	2.805	1	2	3	3	2	2	1	3	1	1	1
2	32	171	1.93	3.37		2	1	2	3	3	1	1	1	1	2	2
2	29.4	159	1.86	3.34		1	3	2	1	2	2	2	3	1	1	3
2	28.8	141	1.8	3.15	2.575	1	3	2	3	3	2	1	1	1	1	1
2	23.6	132				1	3	3	1	1	3	1	2	2	1	2
2	25.4	142	2.11	3.67	2.67	1	2	2	1	3	3	2	1	1	1	2
2	27.3	149	1.91	3.34	2.67	1	2	3	1	3	2	1	2	1	1	3
2	21.1	134	2.1	3.59	2.66	1	3	3	2	2	2	1	1	1	1	2
2	28.4	163	1.84	3.26	2.63	1	2	1	3	3	3	1	3	1	1	1
2	35.2	163	1.97	3.25	2.69	1	2	3	1	3	1	1	1	1	1	2
2	26.6	126	1.95	3.44	2.77	1	2	2	3	2	2	1	3	1	1	3
2	22.9	136	2.01	3.6	2.76	1	2	2	3	2	1	2	2	1	2	2
2	25.6	153	1.92	3.4	2.72	1	3	3	3	3	3	1	2	1	1	1
2	22.8	140	1.99	3.61	2.795	1	2	3	3	3	1	3	2	1	1	2
2	23.8	132	1.91	3.36	2.77	1	2	3	1	3	2	1	1	1	2	2
2	22.1	133	1.95	3.44	3.04	1	2	2	2	3	1	1	1	1	1	2
2	23.4	161	2.03	3.47	2.775	1	2	2	1	3	1	1	2	1	1	3
2	24.2	158	1.92	3.37	2.69	1	3	2	3	2	1	1	3	1	1	1
2	21.6	140	2.11	3.39	2.76	1	2	3	2	2	2	1	1	1	1	2
2	26.6	145	1.75	3.17	2.625	2	3	2	3	2	3	1	1	1	2	2
2	25.8	171	1.99	3.38	2.63	2	2	3	1	2	2	2	3	1	1	2
2	24.9	149	2	3.45	2.815	1	2	3	1	1	1	2	3	1	1	2
2	26.1	156	1.9	3.29	2.59	1	2	3	3	3	1	1	1	1	1	2
2	24.3	134	1.92	3.43	2.745	1	2	2	3	3	2	1	2	1	1	1
2	30.9	172	1.84	3.21	2.685	2	2	2	3	3	2	2	3	1	2	1
2	23.6	143	2.01	3.53	2.81	1	2	2	2	3	1	1	3	1	2	2
2	31.6	149	1.89	3.25	2.635	2	3	3	3	2	2	2	2	1	1	2
2	27.8	165	1.77	3.13	2.775	1	3	3	2	3	1	1	1	1	1	1
2	28.1	150	2.06	3.52	2.605	2	3	1	3	2	2	2	2	1	1	2
2	25.7	168	1.78	3.22	2.6	3	2	3	1	3	3	1	3	1	2	2
2	32.5	177	1.88	3.25	2.765	2	3	3	3	2	1	1	2	1	1	3
2	30	161	1.88	3.36	2.725	1	3	3	1	1	2	1	1	1	1	2
2	23.2	145	2.04	3.62	2.74	2	2	1	1	3	2	1	2	1	2	3
2	31.5	163	1.75	3.13	2.66	2	3	3	3	2	3	2	2	1	1	2
2	29	170	1.89	3.21	2.525	2	2	3	3	3	1	3	2	1	1	2
2	28.1	154	1.95	3.34	2.63	2	2	1	1	2	2	1	2	1	2	2
2						1	2	1	3	3	1	2	2	1	1	3
2	27.3	173	1.77	3.1	2.55	2	2	2	1	2	3	1	2	1	2	3
2	29	161	2.05	3.53	2.71	3	3	2	2	3	1	1	1	1	1	2
2	25.4	156	1.81	3.31	2.745	2	2	2	3	3	3	1	2	1	1	2
2	28.5	161	1.78	3.19	2.715	1	2	2	3	3	2	1	1	1	1	2
2	31.4	166	1.77	3.18	2.62	2	2	3	3	3	2	2	2	1	1	3
2	32.4	173	1.76	3.1	2.34	2	3	2	2	3	1	2	2	1	1	2
2						2	2	2	1	3	2	1	3	1	1	3
2	21.4	146	2.09	3.59	2.705	2	2	2	3	2	1	1	2	1	1	2
2	24.9	169	1.89	3.23	2.645	3	2	2	3	2	2	1	2	1	1	2
2	29.8	175	1.73	3.03	2.6	3	3	3	2	3	2	1	2	1	1	2
2	26.2	176	1.84	3.25	2.64	3	3	2	3	3	3	2	1	1	1	3
2	31.5	182	1.81	3.09	2.55	3	1	2	3	2	2	1	2	1	1	2
2	29.4	162	1.88	3.31	2.635	2	2	3	3	2	1	2	3	1	1	2
2	29.4	180	1.78	3.08	2.6	3	2	2	1	2	1	1	2	1	1	2
2	26.8	163	1.79	3.18	2.585	2	2	2	3	3	3	1	2	2	1	2
2	35.5	200	1.81	3.09	2.525	3	2	2	2	2	2	1	2	1	1	2
2	38.7	196	1.72	2.98	2.53	2	3	2	3	2	1	1	3	1	1	2
2	38.6	179	1.72	3.02	2.26	3	2	2	3	1	1	1	3	2	2	2
2	37.1	198	1.69	2.92	2.455	3	2	3	1	3	1	1	1	1	1	1
2		195				1	1	1	2	2	3	2	2	2	1	3
2	34.7	180	1.73	3.06	2.355	3	2	3	3	3	1	1	3	1	1	3
2	34.4	171	1.7	2.99	2.47	3	3	3	1	3	1	1	1	1	1	2
2	29.8	177	1.76	3.05	2.37	2	2	2	1	2	2	1	2	3	2	3
2	33.3	161	1.77	3.17	2.57	3	3	3	1	3	3	1	3	1	2	3
2	30.4	175	1.84	3.19	2.47	2	2	3	2	1	1	1	2	2	1	2
2	39	189	1.82	3.11	2.42	3	2	1	3	3	3	1	1	1	1	3
2						3	3	3	1	2	1	1	2	1	1	2
2	49.1	210	1.68	2.89	2.455	3	3	3	3	2	2	1	2	1	1	1
2	28.5	158	1.84	3.19	2.53	2	3	2	3	1	1	1	2	1	1	2
2	30.7	202	1.76	3.02	2.555	3	2	1	1	3	1	2	1	1	1	1
2	37.6	203	1.81	3.07	2.525	3	2	1	1	3	2	2	2	1	1	1
2	37.9	192	1.65	2.99	2.325	3	2	1	1	1	1	1	3	1	1	3
2	40.4	213	1.79	3.11	2.565	3	1	2	2	2	1	1	1	1	1	2
2	41.7	181	1.79	3.13	2.295	2	1	2	3	2	1	1	1	1	1	2
2	37.1	208	1.73	3	2.245	3	3	2	2	3	2	2	2	1	1	1
2	45.9	205	1.64	2.86	2.35	3	2	3	3	3	1	1	2	1	1	2
2	30.2	186	1.79	3.11	2.455	3	3	1	1	3	2	1	3	1	1	3
2	37.2	203	1.79	3.08	2.34	3	1	1	2	2	2	1	1	1	2	1
2	40.8	207	1.75	3	2.48	3	2	3	1	3	1	1	3	1	1	3
2		208	1.74	2.97	2.185	3	2	3	3	2	1	1	1	1	2	2
2	39.1	194	1.82	3.08	2.435	3	2	2	1	2	1	1	2	1	2	3
2	32.6	176	1.86	3.27	2.595	3	2	3	3	3	2	1	2	1	1	2
2	16.1	109	2.12	3.86		1	3	3	3	2	3	1	2	1	1	1
2	23.1	117	1.98	3.61		1	2	1	3	2	2	2	2	2	1	3
2	17.6	127	2.04	3.69		1	3	3	3	3	1	1	2	1	1	1
2	12.5	104	2.11	3.79		1	2	3	1	2	2	1	3	2	1	2
2	19.6	115	2.07	3.8		1	2	2	3	2	3	1	3	1	1	2
2	19.9	140	2.04	3.67		1	2	2	1	3	2	1	2	1	1	1
2	24.2	149	1.9	3.35		1	2	1	3	2	2	1	2	1	1	2
2	25.5	127	2	3.57		1	2	1	2	2	1	2	1	2	1	1
2						1	3	3	3	3	2	1	2	1	1	2
2	20.3	143	2.07	3.68		1	2	3	3	3	2	1	2	1	1	3
2	23.1	139	1.97	3.54		1	3	1	1	3	2	1	2	1	1	2
2	17.1	128	2.01	3.59		1	2	3	1	1	3	1	3	2	1	2
2	17.4	123	2.15	3.8		1	2	3	3	3	2	2	3	1	2	3
2	20.2	122	2.05	3.73		1	2	1	3	2	1	2	3	1	2	2
2	21	136	2.07	3.71		1	1	1	3	2	3	3	1	1	1	1
2	18.2	110	2.11	3.85		1	3	3	3	2	1	1	3	1	2	3
2	33	145	1.89	3.49		1	3	2	3	2	1	1	1	1	1	2
2	17.6	132	2.07	3.74		1	2	3	2	2	2	2	2	1	2	3
2	27.5	154	1.8	3.29		1	3	2	3	2	2	1	1	1	1	1
2	21.5	138	1.99	3.56		1	2	2	2	3	2	1	2	1	1	2
2	45	179	1.78	3.12	2.71	1	3	3	3	2	1	1	2	1	1	2
2	26.8	159	1.95	3.46		1	1	1	2	2	1	1	2	1	1	1
2	23.5	133	1.92	3.5	2.805	1	3	2	2	3	1	1	2	2	1	2
2	25.7	143	1.81	3.22	2.81	1	2	3	3	2	2	1	2	1	1	3
2	38.4	204	1.68	2.92	2.59	3	1	2	3	2	1	1	2	2	1	1
2						3	3	1	1	3	2	1	2	1	1	1
2	37.5	202	1.72	2.97	2.49	3	2	2	3	2	3	1	3	1	1	2
2	30.6	197	1.72	2.97	2.385	3	2	2	1	3	2	1	3	1	1	1
2	38.9	204	1.68	2.89	2.3905	3	2	3	3	3	2	3	2	1	1	2
2	42.7					3	1	1	3	2	1	1	1	1	1	1
2	46.5	224	1.75	2.99	2.49	3	3	2	1	3	1	1	1	1	1	1
2	35	171	1.71	2.9	2.51	3	2	3	3	2	1	1	3	1	1	2
